# Supplementary material for: Neuroinflammation and protein aggregation co-localize across the frontotemporal dementia spectrum
Source: Brain. 2020 Mar 17;143(3):1010–26. doi: 10.1093/brain/awaa033 (PMC7089669; doi:10.1093/brain/awaa033)
Supplement: awaa033_Supplementary_Data [file awaa033_supplementary_data.zip]

Archive with 4 entries (3 files):
- awaa033-suppl_data/
- awaa033-suppl_data/awaa033_Supplementary Fig. 1.pdf
- awaa033-suppl_data/awaa033_Supplementary Fig. 2.pdf
- awaa033-suppl_data/awaa033_Supplementary Fig. 3.pdf
